# Supplementary material for: Determination and Comparison of Fat and Fibre Contents in Gluten-Free and Gluten-Containing Flours and Breads: Nutritional Implications
Source: Foods. 2025 Mar 5;14(5):894. doi: 10.3390/foods14050894 (PMC11899709; doi:10.3390/foods14050894)
Supplement: Supplementary file 1 [file foods-14-00894-s001.zip]

Archive with 1 entries (1 files):
- foods-3412375-supplementary.pdf
